# Supplementary material for: Assessment of Radiolabelled Derivatives of R954 for Detection of Bradykinin B1 Receptor in Cancer Cells: Studies on Glioblastoma Xenografts in Mice
Source: Pharmaceuticals (Basel). 2024 Jul 7;17(7):902. doi: 10.3390/ph17070902 (PMC11279923; doi:10.3390/ph17070902)
Supplement: Supplementary file 1 [file pharmaceuticals-17-00902-s001.zip]

Archive with 1 entries (1 files):
- pharmaceuticals-3090945-supplementary.pdf
